# Supplementary material for: Atopic Dermatitis: Molecular Alterations between Lesional and Non-Lesional Skin Determined Noninvasively by In Vivo Confocal Raman Microspectroscopy
Source: Int J Mol Sci. 2023 Sep 27;24(19):14636. doi: 10.3390/ijms241914636 (PMC10572245; doi:10.3390/ijms241914636)
Supplement: Supplementary file 1 [file ijms-24-14636-s001.zip]

Archive with 1 entries (1 files):
- ijms-2552967-supplementary.pdf
